# Supplementary material for: A Combined Network Analysis for Orthorexia Nervosa, Obsessive Compulsive, and Eating Disorder Symptoms
Source: Nutrients. 2026 Apr 9;18(8):1179. doi: 10.3390/nu18081179 (PMC13119138; doi:10.3390/nu18081179)
Supplement: Supplementary file 1 [file nutrients-18-01179-s001.zip]

Archive with 2 entries (2 files):
- Supplementary Document S1_NODES_rev.pdf
- Supplementary Document S2_RESULTS_rev.pdf
